# Supplementary material for: High prevalence of atypical virulotype and genetically diverse background among Pseudomonas aeruginosa isolates from a referral hospital in the Brazilian Amazon
Source: PLoS One. 2020 Sep 10;15(9):e0238741. doi: 10.1371/journal.pone.0238741 (PMC7482967; doi:10.1371/journal.pone.0238741)
Supplement: S1 Table — * Novel ST. a Novel aroE allele. ICU, intensive care unit; AICU, adult intensive care unit; PICU, pediatric intensive care unit; NICU, neonatal intensive care unit; RTI, respiratory tract infection; BSI, bloodstream infection; FEP, cefepime; IMP, imipenem; MER, meropenem; TZP, piperacillin+tazobactam; GN, gentamicin; CIP, ciprofloxacin; POL, polymyxin B; MultiS, susceptible to all tested antibiotics; ModR, moderately resistant; MDR, multi-drug resistant; XDR, extensively drug-resistant; ST, sequence type. (XLSX) [file pone.0238741.s001.xlsx]

## Sheet: Planilha1
Id	Year	ICU	Clinical source	FEP	IMP	MER	TZP	GN	CIP	POL	Susceptibility phenotype	β-lactamase gene	Clonal group / Pattern	ST	acsA	aroE	gua	mutL	nuoD	ppsA	trpE	algU	algD	lasA	lasB	aprA	toxA	exoS	exoU	exoT	exoY	phzl	phzII	phzM	phzS	phzH	lasI	lasR	rhlL	rhlR
SC004	2010	AICU	RTI	S	S	S	S	S	S	S	MultS			2541*	16	5	5	3	4	42	3	+	+	+	+	+	+	+	-	+	+	+	+	+	+	+	+	+	+	+
SC007	2010	PICU	Other / Rectal swab	R	R	R	S	R	R	S	XDR	blaSPM-1, blaOXA-10	B	277	39	5	9	11	27	5	2	+	+	-	+	+	+	+	+	+	+	+	+	+	+	+	+	+	+	+
SC008	2010	AICU	Other / Catheter	R	S	S	S	R	R	S	MDR	blaCTX-M1		235	38	11	3	13	1	2	4	-	+	+	+	+	+	+	+	+	+	+	+	+	+	+	+	+	+	+
SC009	2010	AICU	RTI	S	S	S	S	I	S	S	ModR			2541*	16	5	5	3	4	42	3	+	+	+	+	+	+	+	-	+	+	+	+	+	+	+	+	+	+	+
SC010	2010	AICU	RTI	S	R	I	S	S	S	S	ModR		J	2552*	17	5	1	3	3	6	10	+	+	-	+	+	+	+	+	+	+	+	+	+	+	+	+	-	+	+
SC012	2010	AICU	RTI	S	S	S	S	S	S	S	MultS		J	2552*	17	5	1	3	3	6	10	+	+	+	+	+	+	+	+	+	+	+	+	+	+	+	+	+	+	+
SC015	2010	AICU	Other / Rectal swab	S	R	I	S	S	R	S	ModR			1197	5	8	119	6	12	6	3	-	+	-	+	+	+	+	+	+	+	+	-	+	+	+	+	+	+	+
SC016	2010	AICU	RTI	S	R	R	S	R	R	S	MDR	blaOXA-10	B	277	39	5	9	11	27	5	2	+	+	-	+	+	+	+	+	+	+	+	+	+	+	+	+	+	+	+
SC026	2010	AICU	Other / Catheter	R	R	I	S	R	R	S	MDR	blaCTX-M1	H	244	17	5	12	3	14	4	7	+	+	-	+	+	+	+	+	+	+	+	+	+	+	+	+	+	+	+
SC029	2010	AICU	BSI	R	R	R	S	R	R	S	XDR	blaCTX-M1	H	244	17	5	12	3	14	4	7	+	+	+	+	+	+	+	-	+	+	+	+	+	+	+	+	+	+	+
SC032	2010	AICU	Other / Catheter	I	R	R	S	R	R	S	XDR		G	244	17	5	12	3	14	4	7	+	+	+	+	+	+	+	+	+	+	+	+	+	+	+	+	+	+	+
SC033	2010	AICU	RTI	I	R	I	I	R	R	S	XDR	blaCTX-M1	D	235	38	11	3	13	1	2	4	+	+	-	+	+	+	+	+	+	+	+	+	+	+	+	+	+	+	+
SC037	2010	AICU	Other / Urine	R	R	S	R	R	R	S	XDR	blaCTX-M1	D	235	38	11	3	13	1	2	4	+	+	-	+	+	+	+	-	+	+	+	+	+	+	+	+	+	+	+
SC047	2011	NICU	BSI	S	S	S	S	S	S	S	MultS			500	11	57	7	3	4	15	1	-	+	-	+	+	+	+	-	+	+	+	+	+	-	-	+	+	+	+
SC048	2011	AICU	RTI	R	R	R	R	R	R	S	XDR			244	17	5	12	3	14	4	7	+	+	-	+	-	-	+	-	-	-	+	-	-	-	-	+	+	+	+
SC058	2011	AICU	RTI	R	R	R	S	R	R	S	XDR	blaCTX-M1		244	17	5	12	3	14	4	7	-	+	-	+	-	-	+	-	-	+	+	+	+	-	-	+	+	+	+
SC059	2011	NICU	BSI	S	R	S	S	I	S	S	ModR			500	11	57	7	3	4	15	1	+	+	-	+	-	+	+	-	-	-	-	-	-	-	-	+	+	+	+
SC060	2011	PICU	RTI	S	R	R	S	R	R	S	MDR	blaSPM-1, blaOXA-10	A	277	39	5	9	11	27	5	2	-	+	-	+	-	+	+	+	+	+	+	+	+	+	+	+	+	+	+
SC061	2011	AICU	RTI	I	S	R	S	S	S	S	ModR			170	36	5	29	7	4	10	7	-	+	-	+	-	+	+	-	-	-	+	-	-	-	-	+	+	+	+
SC065	2011	AICU	Other / Catheter	R	R	R	S	R	R	S	XDR		G	244	17	5	12	3	14	4	7	-	+	-	+	-	+	+	-	-	-	-	-	-	-	-	+	+	+	+
SC069	2011	AICU	RTI	R	R	R	I	R	R	S	XDR	blaCTX-M1		244	17	5	12	3	14	4	7	-	+	-	+	-	+	+	-	-	-	+	-	-	-	-	+	+	+	+
SC079	2011	NICU	BSI	S	S	S	S	S	S	S	MultS		F	2524*	17	5	11	72	3	4	3	-	+	-	+	-	+	+	-	-	-	+	-	-	-	-	+	+	+	+
SC080	2011	NICU	BSI	S	S	S	S	S	R	S	ModR		F	2524*	17	5	11	72	3	4	3	-	+	-	+	-	+	+	-	-	-	+	-	-	-	-	+	+	+	+
SC081	2011	NICU	BSI	S	S	S	S	S	S	S	MultS		F	2524*	17	5	11	72	3	4	3	-	+	-	+	-	+	+	-	-	-	+	-	-	-	-	+	+	+	+
SC082	2011	NICU	BSI	S	R	S	S	S	S	S	ModR		F	2524*	17	5	11	72	3	4	3	-	+	-	+	-	+	+	-	-	-	+	-	-	-	-	+	+	+	+
SC083	2011	AICU	RTI	R	R	R	I	S	R	S	XDR	blaSPM-1, blaOXA-2	A	277	39	5	9	11	27	5	2	-	+	-	+	-	+	+	-	-	+	+	+	-	-	-	-	-	+	+
SC084	2011	NICU	Other / ocular secretion	S	I	S	S	S	S	S	ModR		F	2524*	17	5	11	72	3	4	3	+	+	+	+	+	+	+	+	+	+	+	+	+	+	+	+	+	+	+
SC086	2011	AICU	Other / Surgical wound	R	S	S	S	R	R	S	MDR		F	2524*	17	5	11	72	3	4	3	-	+	+	+	+	+	+	+	+	+	+	+	+	+	+	+	+	+	+
SC090	2011	PICU	RTI	S	R	S	S	S	S	S	ModR		F	2524*	17	5	11	72	3	4	3	+	+	+	+	+	+	+	+	+	+	+	+	+	+	+	+	+	+	+
SC092	2011	AICU	Other / Catheter	R	R	S	I	R	R	S	XDR		I	111	17	5	5	4	4	4	3	-	+	+	+	+	-	+	+	+	+	+	+	+	+	+	+	+	+	+
SC094	2011	AICU	Other / Catheter	R	R	R	I	R	R	S	XDR	blaCTX-M1		244	17	5	12	3	14	4	7	-	+	-	+	+	+	+	+	+	+	+	+	+	-	+	+	+	+	+
SC095	2012	PICU	RTI	R	R	S	S	S	I	S	ModR			360	15	5	36	11	27	4	2	+	+	-	+	+	+	+	-	+	+	+	+	+	+	+	+	+	+	+
SC097	2011	AICU	RTI	I	R	S	S	S	R	S	ModR		F	2524*	17	5	11	72	3	4	3	+	+	-	+	+	+	+	+	+	+	+	+	+	+	+	+	+	+	+
SC099	2011	PICU	Other / Gastric secretion	R	R	S	S	R	R	S	XDR	blaCTX-M1	D	235	38	11	3	13	1	2	4	-	+	+	+	+	+	+	+	+	+	+	+	+	+	+	+	+	+	+
SC101	2011	AICU	RTI	R	S	S	S	S	S	S	ModR			1655	16	20	94	3	1	4	10	-	+	-	+	+	+	+	+	+	+	+	+	+	+	+	-	+	+	+
SC103	2012	AICU	BSI	I	S	S	I	S	S	S	ModR			2554*	15	5	11	7	4	12	7	-	+	-	+	+	+	+	+	+	+	+	+	+	+	+	+	+	+	+
SC115	2012	PICU	BSI	R	R	R	R	R	R	S	XDR	blaSPM-1, blaOXA-2	C	277	39	5	9	11	27	5	2	-	+	-	+	-	+	+	-	-	-	+	-	-	-	-	-	-	+	+
SC116	2012	PICU	RTI	S	R	R	I	S	S	S	ModR			1076	5	4	57	62	1	1	26	+	+	+	+	+	+	+	+	+	+	+	+	+	+	+	+	+	+	+
SC119	2012	AICU	RTI	S	S	S	S	S	S	S	MultS			2437	28	3	7	7	1	4	174	-	+	-	+	-	+	+	+	-	-	+	-	-	-	-	+	+	+	+
SC126	2012	NICU	Other / ocular secretion	S	R	S	S	S	S	S	ModR			2555*	13	4	9	3	1	6	9	+	+	+	+	+	+	+	+	+	+	+	-	+	+	+	+	+	+	+
SC128	2012	PICU	BSI	S	S	S	S	S	S	S	MultS			463	6	5	5	3	1	6	3	+	+	+	+	+	+	+	+	+	+	+	+	+	+	+	+	+	+	+
SC129	2012	AICU	RTI	I	R	R	I	R	R	S	XDR			235	38	11	3	13	1	2	4	-	+	+	+	+	+	+	+	+	+	+	+	+	+	+	+	+	+	+
SC136	2012	NICU	BSI	S	S	S	S	S	S	S	MultS			2556*	16	3	11	5	4	7	10	+	+	+	+	+	+	+	-	+	+	+	+	+	+	+	+	+	+	+
SC139	2012	PICU	RTI	R	R	R	R	R	R	S	XDR	blaSPM-1	C	277	39	5	9	11	27	5	2	+	+	-	+	-	+	+	-	+	+	+	+	+	+	+	+	+	+	+
SC145	2012	PICU	Other / Urethral secretion	R	I	S	I	S	S	S	ModR		E	1284	32	8	5	3	5	6	26	+	+	-	+	+	+	+	+	+	+	+	+	+	+	+	+	+	+	+
SC150	2013	NICU	BSI	I	R	S	S	S	S	S	ModR	blaOXA-2		508	15	5	11	3	2	4	3	+	+	+	+	+	+	+	+	+	+	+	+	+	+	+	+	+	+	+
SC156	2013	PICU	Other / Surgical wound	S	R	I	I	S	S	S	ModR			2100	17	8	3	11	1	15	1	-	+	+	+	+	+	+	+	+	+	+	+	+	+	+	+	+	+	+
SC157	2013	PICU	Other / Rectal swab	S	S	I	I	S	S	S	ModR			2603*	113	218ᵃ	65	31	93	6	26	-	+	+	+	+	+	+	+	+	+	+	+	+	+	+	+	+	+	+
SC158	2013	AICU	RTI	S	I	R	I	R	R	S	MDR	blaCTX-M1	I	111	17	5	5	4	4	4	3	-	+	-	+	+	+	+	-	+	+	+	+	+	+	+	+	+	+	+
SC159	2013	NICU	BSI	I	R	R	I	S	R	S	ModR			2556*	16	3	11	5	4	7	10	+	+	+	+	+	+	+	-	+	+	+	+	+	+	+	+	+	+	+
SC162	2013	PICU	Other / Surgical wound	S	I	S	S	S	S	S	ModR	blaCTX-M1	E	1284	32	8	5	3	5	6	26	-	-	-	+	-	-	+	-	-	-	-	-	-	-	-	+	-	+	+
SC163	2013	AICU	RTI	S	S	R	S	S	S	S	ModR			1284	32	8	5	3	5	6	26	-	+	-	+	+	+	+	+	+	+	+	-	+	+	+	+	+	+	+
SC169	2013	NICU	BSI	S	S	S	S	S	S	S	MultS			244	17	5	12	3	14	4	7	-	+	-	+	-	-	+	-	-	-	+	-	+	-	-	+	+	+	+
SC187	2013	PICU	RTI	S	R	R	S	R	S	S	ModR		E	1284	32	8	5	3	5	6	26	-	+	+	+	+	+	+	+	+	+	+	-	+	+	+	+	+	+	+
